# Supplementary material for: Intermittent Fasting Alleviates Risk Markers in a Murine Model of Ulcerative Colitis by Modulating the Gut Microbiome and Metabolome
Source: Nutrients. 2022 Dec 14;14(24):5311. doi: 10.3390/nu14245311 (PMC9788567; doi:10.3390/nu14245311)
Supplement: Supplementary file 1 [file nutrients-14-05311-s001.zip]

Archive with 1 entries (1 files):
- nutrients-2007400-supplementary.pdf
